# Supplementary material for: Changes in the Repertoire of tRNA-Derived Fragments in Different Blood Cell Populations
Source: Life (Basel). 2024 Oct 12;14(10):1294. doi: 10.3390/life14101294 (PMC11509557; doi:10.3390/life14101294)
Supplement: Supplementary file 1 [file life-14-01294-s001.zip]

Archive with 3 entries (3 files):
- control cells.xlsx
- COVID cells.xlsx
- supl COVID clinical data.pdf
